# Supplementary material for: Jionoside B1 Sensitizes TNBC to Cisplatin by Inhibiting SIRT3-Mediated Oxidative Stress Defense
Source: Biomedicines. 2026 Feb 13;14(2):421. doi: 10.3390/biomedicines14020421 (PMC12938267; doi:10.3390/biomedicines14020421)
Supplement: Supplementary file 1 [file biomedicines-14-00421-s001.zip]

Archive with 1 entries (1 files):
- biomedicines-4116098-supplementary.pdf
